# Supplementary material for: Synergetic Cooperation of microRNAs with Transcription Factors in iPS Cell Generation
Source: PLoS One. 2012 Jul 13;7(7):e40849. doi: 10.1371/journal.pone.0040849 (PMC3396613; doi:10.1371/journal.pone.0040849)
Supplement: Table S1. — Individual miRNA expression data in MEF, MEFs infected with OSKM, two iPS cell lines and ES cells. (XLS) [file pone.0040849.s003.xls]

## Sheet: Sheet1
miRNA Name	MEF	Infect-1d	Infect-2d	Infect-4d	Infect-8d	iPSC1	iPSC2	E14
mmu-let-7a	10.105	10	9.978	9.862	9.89	8.361	7.644	3.294
mmu-let-7b	9.155	8.762	8.773	8.441	8.472	6.763	5.938	2.019
mmu-let-7c	9.024	8.728	8.926	8.522	8.605	6.898	6.306	2.236
mmu-let-7d	9.115	9.15	9.184	8.846	8.942	7.142	6.586	2.422
mmu-let-7d*	2.322	2.042	2.249	2.088	2.146	2.006	2.184	1.9
mmu-let-7e	8.417	8.733	8.478	8.351	8.344	6.878	6.655	2.499
mmu-let-7f	9.356	9.638	9.694	9.74	9.727	8.007	7.537	3.336
mmu-let-7g	7.76	8.138	8.078	7.986	7.973	6.054	5.766	3.351
mmu-let-7i	11.11	10.894	11.15	10.706	10.838	7.923	7.637	2.198
mmu-let-7i*	1.866	2.024	2.05	1.943	2.094	1.91	1.9	1.833
mmu-miR-100	6.906	6.155	6.466	6.212	6.143	4.228	3.51	1.899
mmu-miR-101a	4.67	4.385	4.541	5.23	4.989	3.782	4.402	5.963
mmu-miR-101b	3.397	4.044	3.718	3.985	3.856	3.515	3.709	4.547
mmu-miR-103	7.495	7.073	7.407	7.181	7.246	6.89	6.744	7.651
mmu-miR-106a	2.044	3.491	2.805	2.981	2.82	6.481	6.312	7.308
mmu-miR-106b	4.634	6.38	5.817	6.15	6.016	7.606	8.03	8.42
mmu-miR-106b*	1.846	2.001	1.949	1.963	1.929	1.893	1.893	1.875
mmu-miR-107	6.895	6.818	6.891	6.776	6.876	6.127	5.905	6.777
mmu-miR-10a	7.521	6.513	6.941	6.55	6.62	5.044	4.245	1.954
mmu-miR-10b	6.548	5.99	6.2	6.029	6.086	3.285	3.001	1.942
mmu-miR-1224	7.568	7.852	8.112	8.681	8.626	9.769	9.561	8.665
mmu-miR-124	1.87	1.802	1.915	1.852	1.883	3.677	4.933	4.857
mmu-miR-125a-3p	2.862	2.706	2.894	3.234	2.99	3.213	2.95	2.507
mmu-miR-125a-5p	7.074	6.955	6.98	6.696	6.722	5.64	5.413	3.904
mmu-miR-125b-5p	11.765	11.193	11.325	11.105	11.051	9.388	9.168	2.1
mmu-miR-126-3p	3.095	2.296	2.636	2.715	2.658	3.238	3.38	4.736
mmu-miR-127	7.508	7.164	7.239	7.043	7.099	5.401	4.251	7.795
mmu-miR-128	2.86	3.435	3.196	3.231	3.278	3.352	3.837	4.65
mmu-miR-129-3p	4.542	4.182	4.154	5.068	4.865	4.231	4.035	3.028
mmu-miR-129-5p	3.229	3.242	3.16	3.969	3.788	3.109	2.956	2.343
mmu-miR-130a	9.685	9.427	9.431	9.312	9.38	9.551	9.417	9.883
mmu-miR-130b	4.591	4.417	4.66	4.614	4.502	7.026	7.327	8.162
mmu-miR-130b*	1.994	1.929	1.93	2.056	1.902	2.34	2.3	2.419
mmu-miR-132	4.156	4.916	4.602	4.897	4.864	2.754	2.724	2.105
mmu-miR-134	2.708	2.92	3.055	3.314	3.127	2.693	2.342	2.791
mmu-miR-135a*	2.685	2.709	2.925	3.313	3.299	5.593	5.073	5.075
mmu-miR-135b	1.985	2.076	1.954	2.094	2.127	5.899	6.388	6.475
mmu-miR-136	4.958	4.826	4.329	4.96	4.806	2.945	2.342	5.527
mmu-miR-136*	3.415	3.42	3.546	3.756	3.658	2.108	2.007	3.419
mmu-miR-139-3p	2.911	2.623	2.622	3.189	3.117	3.566	3.384	3.179
mmu-miR-140	6.308	6.103	6.138	6.121	6.237	4.824	5.576	5.381
mmu-miR-140*	6.152	5.61	5.838	5.597	5.789	4.416	4.986	4.858
mmu-miR-141	1.893	1.873	1.963	1.966	1.891	3.292	4.288	3.821
mmu-miR-142-3p	2.363	3.576	2.397	2.147	2.518	5.348	4.271	5.08
mmu-miR-143	8.087	8.176	8.305	8.04	8.183	5.216	5.424	2.067
mmu-miR-145	4.63	3.626	4.237	3.552	3.937	2.006	1.945	1.823
mmu-miR-146a	6.516	5.001	5.926	5.494	5.686	2.392	3.753	1.863
mmu-miR-146b	3.859	2.618	2.953	3.1	3.078	2.327	2.493	2.086
mmu-miR-148a	7.099	6.133	6.592	6.303	6.36	5.208	5.34	5.556
mmu-miR-148b	3.416	3.334	3.329	3.377	3.311	3.111	3.193	3.752
mmu-miR-149	2.817	3.422	2.92	3.262	3.188	3.198	3.39	3.803
mmu-miR-150	1.822	1.935	1.887	1.887	1.88	3.719	4.188	3.042
mmu-miR-151-5p	6.35	6.278	6.21	6.025	6.127	5.378	5.826	5.454
mmu-miR-152	6.911	6.443	6.83	6.383	6.44	4.114	3.628	2.13
mmu-miR-154	6.072	5.429	5.67	5.462	5.513	3.266	2.762	5.149
mmu-miR-154*	3.672	4.524	4.222	4.433	4.314	2.378	1.948	7.779
mmu-miR-155	6.25	6.223	5.971	5.275	5.521	3.046	3.548	2.801
mmu-miR-15a	7.147	7.93	7.391	7.699	7.702	7.164	7.712	8.363
mmu-miR-15b	8.115	8.917	8.591	8.482	8.486	8.415	8.733	9.169
mmu-miR-15b*	1.933	2	2.002	2.07	2.021	1.929	2.041	1.901
mmu-miR-16	7.73	7.931	7.783	7.715	7.681	7.465	7.856	8.422
mmu-miR-17	2.163	3.701	2.944	3.096	3.112	5.914	5.897	6.871
mmu-miR-17*	3.653	4.62	4.088	4.003	4.127	5.017	5.716	7.058
mmu-miR-181a	5.427	3.799	3.988	3.899	4.109	2.952	2.793	2.009
mmu-miR-181a-1*	2.326	2.189	2.409	2.404	2.452	1.975	2.048	1.933
mmu-miR-181b	4.584	4.129	4.314	4.116	4.108	2.549	2.469	1.942
mmu-miR-181c	3.852	2.929	2.899	2.838	2.903	3.826	4.857	3.978
mmu-miR-181d	3.285	2.745	3.142	3.074	3.041	4.367	5.304	4.804
mmu-miR-182	1.939	2.037	2.1	2.179	2	5.115	5.822	5.36
mmu-miR-183	2.164	2.447	2.767	2.569	2.415	7.129	7.997	7.642
mmu-miR-183*	1.776	1.841	1.868	1.839	1.766	2.187	2.806	2.464
mmu-miR-185	4.332	3.944	4.194	4.104	4.083	2.973	3.749	3.569
mmu-miR-186	2.729	2.5	2.639	2.567	2.541	2.256	2.658	2.56
mmu-miR-188-5p	5.849	5.808	6.507	7.575	7.237	5.53	5.266	4.62
mmu-miR-18a	4.056	6.498	5.638	5.57	5.476	7.105	7.089	9.038
mmu-miR-18a*	1.949	2.001	2.035	1.872	1.992	1.972	1.978	2.575
mmu-miR-18b	1.873	1.893	1.996	1.959	1.97	3.005	2.627	3.221
mmu-miR-192	2.546	2.741	2.612	2.572	2.682	2.664	3.49	2.668
mmu-miR-193	4.693	5.338	4.708	5.366	5.195	3.245	3.683	2.755
mmu-miR-193*	2.264	1.99	2.039	2.216	2.119	1.841	1.918	1.715
mmu-miR-193b	6.661	6.222	6.445	6.387	6.355	4.816	4.592	3.697
mmu-miR-194	2.511	2.295	2.111	2.367	2.29	2.305	2.794	2.259
mmu-miR-195	3.553	2.713	3.301	3.631	3.383	4.168	5.203	5.796
mmu-miR-196a	5.646	5.705	5.818	5.657	5.653	4.441	4.496	3.541
mmu-miR-196b	5.387	4.249	4.931	4.474	4.555	2.855	2.458	1.95
mmu-miR-199a-5p	9.777	8.756	9.418	8.792	9.168	6.662	6.318	1.897
mmu-miR-199b	11.381	11.44	11.664	11.563	11.51	9.058	8.351	2.174
mmu-miR-199b*	9.606	8.769	9.171	8.87	8.96	6.804	5.669	1.966
mmu-miR-19a	3.345	5.785	4.786	5.189	5.02	6.35	6.652	8.762
mmu-miR-19b	6.301	8.242	7.497	7.566	7.453	9.078	9.034	10.308
mmu-miR-200a	2.027	1.858	1.953	1.852	2.015	4.6	5.706	3.999
mmu-miR-200b	1.813	1.987	2.049	1.894	1.943	6.847	7.489	5.963
mmu-miR-200c	1.851	1.914	1.86	1.843	1.859	5.163	6.257	4.847
mmu-miR-202-3p	4.859	5.165	4.911	4.83	4.884	5.811	5.685	6.103
mmu-miR-205	1.866	1.908	1.849	1.897	1.882	4.619	4.133	5.108
mmu-miR-206	2.34	2.559	2.436	2.181	2.173	2.018	1.87	1.871
mmu-miR-20a	5.031	7.797	6.752	6.959	6.871	9.214	9.359	10.242
mmu-miR-20a*	1.816	2.118	2.093	1.999	2.072	2.157	2.228	3.177
mmu-miR-20b	3.685	6.115	5.293	5.569	5.47	9.707	9.64	10.081
mmu-miR-20b*	1.877	1.923	1.926	1.96	1.903	1.93	1.992	1.943
mmu-miR-21	13.654	13.766	13.705	13.747	13.805	10.74	10.818	8.533
mmu-miR-21*	2.414	2.835	2.59	2.613	2.569	1.992	2.048	1.927
mmu-miR-210	8.311	7.531	8.079	8.273	8.208	5.562	6.666	6.693
mmu-miR-211	2.089	2.055	2.033	2.145	2.052	2.464	4.024	3.066
mmu-miR-212	3.017	3.262	3.144	3.245	3.382	3.278	3.041	3.131
mmu-miR-214	10.419	9.8	10.507	10.057	10.255	7.132	6.585	1.868
mmu-miR-214*	1.984	1.963	2.036	1.973	1.931	1.854	1.823	1.922
mmu-miR-218	4.628	5.416	5.304	5.477	5.435	2.657	2.629	2.665
mmu-miR-219	2.056	2.008	1.904	2.16	2.009	2.079	2.108	2.717
mmu-miR-22	11.032	10.844	10.598	10.715	10.816	9.123	9.224	7.874
mmu-miR-22*	3.797	3.689	3.699	3.683	3.652	2.32	2.437	2.116
mmu-miR-221	6.87	7.287	7.262	7.925	7.724	6.868	6.755	2.534
mmu-miR-222	4.524	4.589	4.455	4.93	4.733	3.351	2.963	1.993
mmu-miR-223	2.957	4.019	3.289	2.206	2.409	2.761	2	2.033
mmu-miR-224	3.976	3.402	3.842	3.89	3.917	2.391	2.15	1.998
mmu-miR-23a	9.541	9.365	9.148	9.364	9.289	8.245	8.741	6.768
mmu-miR-23b	8.652	8.394	8.602	8.749	8.737	7.303	7.314	6.109
mmu-miR-24	9.936	9.965	9.931	10.05	9.988	8.702	9	7.221
mmu-miR-24-1*	3.712	3.47	3.433	3.668	3.65	2.228	2.466	2.092
mmu-miR-24-2*	3.979	3.478	3.373	3.773	3.785	2.326	2.804	2.034
mmu-miR-25	5.84	6.578	6.33	6.276	6.267	7.925	8.012	8.332
mmu-miR-26a	9.016	7.992	8.366	8.244	8.278	7.341	7.174	6.802
mmu-miR-26b	6.343	6.344	6.399	6.471	6.464	5.239	5.596	5.952
mmu-miR-27a	8.252	8.898	8.513	8.99	8.998	7.723	8.432	7.066
mmu-miR-27b	6.945	7.223	7.464	7.678	7.731	5.944	6.077	5.549
mmu-miR-28	6.436	7.168	6.829	6.559	6.725	4.196	4.664	2.994
mmu-miR-28*	1.999	2.334	2.239	1.996	2.055	1.975	1.939	1.849
mmu-miR-290-3p	2.043	2.112	2.087	1.932	2.066	4.067	4.362	4.786
mmu-miR-290-5p	2.541	2.639	2.684	3.111	2.784	6.174	6.36	6.355
mmu-miR-291a-3p	2.123	2.074	2.04	1.956	2.224	11.327	11.354	11.879
mmu-miR-291a-5p	1.851	1.842	1.869	1.933	1.906	4.599	4.868	4.953
mmu-miR-291b-3p	1.984	1.951	1.882	1.982	1.975	5.004	5.071	2.235
mmu-miR-291b-5p	2.155	2.673	2.302	2.466	2.606	2.686	2.768	2.557
mmu-miR-292-3p	2.271	1.961	1.921	1.967	2.044	12.487	12.678	12.521
mmu-miR-292-5p	2.148	2.04	2.104	2.303	2.026	3.838	4.167	4.022
mmu-miR-293	1.97	1.961	2.022	1.995	2.076	11.539	11.639	11.721
mmu-miR-293*	1.942	1.85	1.821	1.86	1.916	2.183	2.043	2.43
mmu-miR-294	2.032	2.044	2.017	2.027	2.181	11.912	11.946	12.06
mmu-miR-294*	1.835	1.917	1.789	1.926	1.933	4.129	4.623	4.634
mmu-miR-295	2.066	1.919	2.043	1.958	2.072	11.299	11.506	12.043
mmu-miR-295*	1.92	1.891	1.832	1.918	1.824	2.448	2.599	2.686
mmu-miR-296-5p	5.232	4.519	4.569	4.588	4.736	4.655	4.646	5.152
mmu-miR-297a	2.109	2.195	2.261	2.312	2.363	4.619	5.232	2.993
mmu-miR-297b-3p	1.844	1.821	1.946	1.876	1.892	1.842	1.983	1.897
mmu-miR-298	1.958	2.097	2.015	2.075	2.11	2.095	2.129	2.042
mmu-miR-299	2.125	2.055	2.187	1.994	2.155	1.863	1.808	2.178
mmu-miR-299*	7.149	6.912	7.065	6.604	6.741	4.426	3.762	6.503
mmu-miR-29a	10.092	10.702	10.279	10.767	10.595	9.148	8.987	4.338
mmu-miR-29b	7.857	9.041	8.361	9.188	8.855	7.32	7.489	3.742
mmu-miR-29b*	2.323	2.445	2.498	2.456	2.354	2.344	1.935	2.048
mmu-miR-29c	6.246	6.31	6.251	6.679	6.474	4.994	5.207	3.466
mmu-miR-300	6.425	6.816	6.641	6.431	6.597	3.972	3.192	8.083
mmu-miR-300*	2.463	2.714	2.615	2.678	2.498	2.06	1.952	2.712
mmu-miR-301a	5.975	5.596	5.18	5.498	5.498	4.972	5.085	7.288
mmu-miR-301b	2.363	2.035	2.093	2.16	2.152	2.552	2.894	3.572
mmu-miR-302a	2.078	2.003	2.007	2.005	2.16	7.159	4.85	4.836
mmu-miR-302a*	1.951	2.035	1.927	2.016	1.926	1.96	2.058	1.975
mmu-miR-302b	1.932	1.902	1.91	1.884	1.919	4.003	2.755	3.035
mmu-miR-302c	2.055	2.016	1.896	1.901	1.822	4.886	2.86	2.819
mmu-miR-302d	1.905	1.782	1.929	1.909	1.875	5.847	3.444	2.903
mmu-miR-30a	7.529	6.79	6.845	6.711	6.792	5.936	6.28	5.993
mmu-miR-30a*	4.012	3.473	3.519	3.311	3.472	2.435	2.866	2.983
mmu-miR-30b	4.688	3.598	3.854	3.927	3.795	3.29	3.743	3.991
mmu-miR-30c	5.354	3.382	3.878	3.933	3.99	4.839	5.292	5.634
mmu-miR-30d	6.733	5.465	5.635	5.558	5.628	4.566	5.12	4.86
mmu-miR-30e	5.432	4.524	4.629	4.643	4.525	4.949	5.217	5.653
mmu-miR-30e*	3.126	2.909	3.002	3.017	2.865	2.817	3.176	3.415
mmu-miR-31	6.694	6.969	6.852	7.31	7.137	5.982	6.426	3.083
mmu-miR-31*	4.385	4.799	4.601	5.205	4.991	3.629	3.853	2.35
mmu-miR-32	1.816	1.849	1.891	1.985	1.889	1.909	1.86	2.238
mmu-miR-320	4.189	3.469	3.564	3.714	3.614	3.6	3.837	4.142
mmu-miR-322	5.411	6.678	6.352	6.632	6.591	4.276	4.142	4.074
mmu-miR-322*	1.871	1.866	1.872	1.921	1.766	1.853	1.859	1.87
mmu-miR-323-3p	2.349	2.479	2.505	2.154	2.357	1.887	1.872	5.301
mmu-miR-324-3p	3.466	3.168	3.209	3.074	3.034	3.155	3.381	3.98
mmu-miR-324-5p	5.745	5.129	5.327	5.119	5.164	4.414	4.835	5.76
mmu-miR-326	2.611	2.113	2.084	2.239	2.018	2.042	1.977	2.014
mmu-miR-328	3.016	2.215	2.585	2.544	2.65	1.974	2.014	1.954
mmu-miR-329	7.085	6.748	7.01	6.628	6.75	4.347	3.895	6.51
mmu-miR-330	1.878	1.846	2.028	1.942	1.85	1.954	1.83	1.893
mmu-miR-331-3p	5.794	5.319	5.206	5.16	5.223	4.462	4.547	4.152
mmu-miR-335-5p	2.829	2.736	2.634	2.104	2.299	2.267	3.033	2.882
mmu-miR-337-3p	4.728	5.222	5.015	4.923	4.97	2.893	2.262	4.877
mmu-miR-337-5p	5.441	5.541	5.556	5.077	5.241	3.089	2.34	5.934
mmu-miR-339-5p	1.859	1.806	1.754	1.745	1.839	1.837	1.813	1.889
mmu-miR-340-3p	2.67	2.51	2.574	2.722	2.802	2.343	2.233	2.511
mmu-miR-341	3.587	4.157	3.873	3.82	3.894	2.937	2.419	5.94
mmu-miR-342-3p	6.531	6.373	6.199	5.741	5.897	5.263	5.003	5.048
mmu-miR-342-5p	1.894	1.918	2.018	1.805	1.998	1.846	1.879	1.914
mmu-miR-345-5p	5.285	5.427	5.283	5.202	5.163	4.488	4.271	3.911
mmu-miR-34a	8.959	8.57	8.722	8.84	8.772	8.745	8.781	7.817
mmu-miR-34b-3p	4.095	2.774	3.438	3.106	3.057	2.279	2.219	1.976
mmu-miR-34b-5p	7.112	6.088	6.409	6.849	6.696	6.031	5.569	2.722
mmu-miR-34c	7.952	6.985	7.361	7.488	7.522	6.375	6.441	3.152
mmu-miR-34c*	4.283	2.78	3.326	3.202	3.317	2.227	2.264	1.827
mmu-miR-350	5.506	5.907	5.913	6.001	5.92	4.534	4.924	5.329
mmu-miR-351	1.914	1.916	1.98	2.01	1.826	1.831	1.96	1.859
mmu-miR-361	5.625	4.943	5.204	5.136	5.095	5.162	5.839	5.428
mmu-miR-362-3p	3.488	4.367	4.153	4.25	4.195	2.39	2.564	2.124
mmu-miR-362-5p	2.951	3.314	3.227	3.101	3.142	2.146	2.404	2.028
mmu-miR-363	1.841	1.85	1.92	1.916	1.878	6.652	6.579	7.854
mmu-miR-365	7.906	7.432	7.601	7.566	7.51	6.09	6.336	3.955
mmu-miR-367	1.892	1.97	1.879	1.926	1.88	6.902	4.288	5.304
mmu-miR-369-5p	4.526	4.601	4.532	4.215	4.3	2.503	2.477	4.873
mmu-miR-370	3.074	3.267	3.256	3.371	3.334	3.365	2.527	4.46
mmu-miR-374	3.171	3.506	3.585	3.582	3.558	2.906	3.225	2.911
mmu-miR-376a	5.935	6.478	6.171	6.478	6.398	4.027	3.104	7.225
mmu-miR-376a*	2.397	2.294	2.359	2.382	2.404	1.919	1.885	2.179
mmu-miR-376b	3.689	4.962	4.768	5.031	4.858	2.386	1.97	7.309
mmu-miR-376b*	2.818	2.948	2.974	2.958	2.915	2.007	2.098	2.657
mmu-miR-376c	4.478	5.14	4.936	4.876	4.852	2.383	1.938	5.392
mmu-miR-377	4.66	5.314	4.955	5.07	5.063	2.759	2.203	6.304
mmu-miR-378	4.888	4.151	4.856	4.465	4.687	3.209	4.188	3.735
mmu-miR-378*	2.569	1.934	2.429	2.28	2.241	1.935	2.097	1.97
mmu-miR-379	7.541	7.466	7.553	7.285	7.412	5.35	4.784	7.545
mmu-miR-380-3p	2.855	4.206	3.794	4.063	3.962	2.032	1.933	4.098
mmu-miR-381	3.233	3.257	3.247	2.882	3.003	1.883	1.863	3.886
mmu-miR-382	5.705	5.591	5.595	5.422	5.384	3.831	3.197	5.647
mmu-miR-382*	3.066	3.494	3.655	3.517	3.583	1.979	1.93	3.081
mmu-miR-409-3p	4.356	5.35	5.165	5.12	5.065	2.776	2.417	6.863
mmu-miR-409-5p	5.019	4.59	4.695	4.388	4.452	2.659	2.279	4.876
mmu-miR-410	6.639	6.677	6.682	6.531	6.554	4.42	3.426	7.963
mmu-miR-411	5.595	5.478	5.548	5.4	5.46	3.162	2.612	5.085
mmu-miR-411*	5.185	5.372	5.831	5.493	5.634	2.564	2.153	6.069
mmu-miR-423-5p	4.163	3.741	3.973	3.854	3.799	3.827	3.877	4.195
mmu-miR-425	4.774	4.085	4.232	4.074	4.007	3.619	4.286	3.974
mmu-miR-429	2.026	1.958	1.929	1.869	2.015	5.669	6.401	5.076
mmu-miR-431	5.452	5.864	5.67	5.655	5.703	3.649	3.229	6.975
mmu-miR-433	4.116	3.697	3.88	3.709	3.809	2.408	2.324	4.562
mmu-miR-433*	2.701	3.189	2.945	2.782	2.861	1.951	1.926	2.631
mmu-miR-434-3p	7.265	6.327	6.764	6.477	6.608	4.569	4.024	6.706
mmu-miR-434-5p	4.636	4.905	4.682	4.728	4.787	2.832	2.633	3.669
mmu-miR-449a	2.343	2.306	2.144	2.448	2.3	2.205	2.011	2.017
mmu-miR-450a-5p	2.373	2.686	2.669	2.619	2.477	2.252	2.355	2.439
mmu-miR-450b-3p	2.134	2.387	2.197	2.278	2.289	2.128	2.1	2.011
mmu-miR-455	4.029	3.611	3.652	3.544	3.678	2.202	2.299	1.825
mmu-miR-466c-5p	2.337	2.44	2.449	2.592	2.448	3.695	4.481	2.385
mmu-miR-466e-3p	3.266	4.567	4.515	4.841	4.771	6.827	7.573	4.487
mmu-miR-466f-3p	2.069	1.954	2.022	2.077	1.962	2.389	2.355	2.303
mmu-miR-466g	1.909	1.969	1.903	1.846	2.011	2.236	2.193	2.305
mmu-miR-466h	1.885	1.944	1.909	1.937	1.853	2.016	1.966	2.004
mmu-miR-467a	2.428	2.589	2.818	2.791	2.809	4.377	4.885	2.501
mmu-miR-467a*	2.505	3.117	3.279	3.528	3.55	4.601	5.309	3.029
mmu-miR-467b	3.791	3.247	3.433	3.64	3.668	5.624	6.325	2.994
mmu-miR-467c	2.133	2.45	2.447	2.361	2.361	3.951	4.706	2.533
mmu-miR-467e	2.359	2.48	2.668	2.965	2.609	4.124	4.863	2.546
mmu-miR-467e*	1.87	1.98	1.928	1.993	1.993	1.911	1.892	1.804
mmu-miR-483	4.61	3.814	4.716	5.399	5.307	5.496	4.111	3.55
mmu-miR-483*	3.042	3.505	3.279	2.95	3.297	2.565	2.439	2.678
mmu-miR-484	3.526	3.473	3.35	3.41	3.36	3.356	3.3	3.804
mmu-miR-485	2.957	2.51	2.532	2.525	2.489	2.071	2.027	2.23
mmu-miR-485*	1.833	1.935	1.978	1.942	1.939	1.896	1.842	1.976
mmu-miR-487b	3.956	4.131	4.013	3.646	3.801	2.153	2.21	4.719
mmu-miR-494	5.558	5.722	6.112	6.433	6.277	7.644	7.614	7.11
mmu-miR-495	5.184	5.594	5.691	5.679	5.73	2.974	2.58	7.321
mmu-miR-496	2.365	2.71	2.704	2.74	2.679	1.976	2.004	2.581
mmu-miR-497	3.815	2.838	3.455	3.799	3.811	4.701	5.405	6.106
mmu-miR-500	5.39	5.427	5.386	5.379	5.378	3.968	4.151	3.184
mmu-miR-503	2.167	3.232	2.742	3.221	3.032	1.978	1.944	2.022
mmu-miR-505	2.103	2.134	2.133	1.925	1.982	2.011	2.024	1.954
mmu-miR-509-5p	1.838	1.813	1.898	1.82	1.803	1.912	1.933	1.889
mmu-miR-532-3p	1.978	2.296	2.113	2.089	2.029	1.868	1.833	1.795
mmu-miR-532-5p	3.93	4.307	4.349	4.109	4.003	2.538	3.152	2.369
mmu-miR-539	2.03	2.05	2.052	2.043	2.148	1.955	1.873	2.194
mmu-miR-540-3p	1.99	2.227	2.05	1.917	1.942	1.992	1.969	2.725
mmu-miR-540-5p	1.907	1.913	1.93	1.764	1.904	1.776	1.907	1.954
mmu-miR-541	4.551	5.405	5.336	4.938	5.104	2.702	2.305	6.47
mmu-miR-542-3p	2.408	2.794	2.728	2.717	2.581	2.355	2.459	2.572
mmu-miR-542-5p	2.588	2.545	2.508	2.193	2.338	2.162	2.158	2.114
mmu-miR-543	3.899	4.31	4.541	4.365	4.391	2.585	2.189	6.774
mmu-miR-574-3p	2.775	2.068	2.334	2.346	2.231	2.131	2.203	2.241
mmu-miR-574-5p	4.506	4.279	4.299	4.086	4.297	4.575	3.892	4.437
mmu-miR-582-5p	2.69	2.317	2.617	2.96	2.861	2.194	2.602	2.67
mmu-miR-615-3p	1.916	1.999	2.039	2.021	2.037	1.998	2.113	2.088
mmu-miR-652	6.843	6.091	6.365	6.009	6.185	4.626	4.543	3.839
mmu-miR-665	1.806	1.879	1.853	1.91	1.911	1.782	1.813	1.998
mmu-miR-669a	3.502	4.044	4.077	4.25	4.122	6.776	7.122	4.301
mmu-miR-669b	1.985	2.166	2.221	2.405	2.217	3.697	4.296	2.474
mmu-miR-669c	2.963	2.555	2.641	2.824	2.613	4.426	5.03	2.697
mmu-miR-671-5p	2.791	2.451	2.692	3.199	2.918	4.369	3.752	3.146
mmu-miR-672	2.092	2.022	1.952	2	2.105	5.3	4.924	4.295
mmu-miR-674	2.032	2.07	2.127	2.044	2.08	1.913	2.012	2.067
mmu-miR-674*	4.825	4.477	4.667	4.655	4.583	3.64	4.001	2.985
mmu-miR-675-3p	3.308	3.269	3.565	2.896	3.085	2.214	1.923	1.88
mmu-miR-676	3.42	2.434	2.736	2.808	2.724	2.054	2.087	1.937
mmu-miR-680	3.519	2.857	3.328	3.959	3.742	4.556	3.975	3.745
mmu-miR-681	2.117	1.911	2.143	2.106	2.217	2.213	2.011	1.976
mmu-miR-685	2.416	1.936	2.139	2.306	2.179	2.825	3.354	2.875
mmu-miR-689	6.174	5.216	5.991	7.22	6.944	6.644	5.911	5.113
mmu-miR-690	5.215	4.957	4.929	5.094	5.054	6.661	6.943	5.881
mmu-miR-693-3p	1.828	1.807	1.85	1.759	1.867	1.876	1.815	1.831
mmu-miR-697	2.903	3.328	2.956	2.98	2.791	3.364	3.361	3.57
mmu-miR-700	2.109	1.964	2.042	1.929	2.106	2.099	1.939	1.99
mmu-miR-702	2.473	2.791	2.614	2.476	2.514	2.69	2.429	2.796
mmu-miR-705	2.754	2.702	2.826	2.856	2.808	4.569	3.756	3.718
mmu-miR-706	1.863	1.81	1.806	1.768	1.882	2.452	2.142	2.148
mmu-miR-709	8.452	8.428	8.487	8.747	8.574	9.673	9.634	9.593
mmu-miR-710	2.089	1.913	2.202	2.425	2.181	1.933	1.945	1.992
mmu-miR-711	1.908	1.792	1.913	2.174	1.885	1.854	1.766	1.825
mmu-miR-712	2.51	2.725	2.711	2.672	2.506	3.653	3.121	3.233
mmu-miR-712*	1.925	1.81	1.811	1.872	1.831	4.082	3.675	3.392
mmu-miR-714	1.963	2.022	2.092	2.234	2.222	6.056	4.269	3.605
mmu-miR-715	2.482	2.652	2.526	2.517	2.581	2.896	2.567	2.678
mmu-miR-720	9.257	9.941	9.543	9.668	9.773	10.398	10.165	10.658
mmu-miR-721	3.141	3.303	3.421	4.146	3.933	6.882	5.019	5.317
mmu-miR-744	2.596	2.203	2.392	2.433	2.328	2.045	2.201	1.913
mmu-miR-762	1.882	1.836	1.995	2.361	2.088	1.94	2.013	1.877
mmu-miR-7a	2.644	4.803	4.345	4.799	4.716	6.636	6.921	7.699
mmu-miR-7b	1.992	2.066	2.041	2.035	1.956	2.37	2.533	2.676
mmu-miR-801	2.017	1.977	2.026	1.941	1.987	2.698	2.929	2.201
mmu-miR-805	1.886	1.984	1.845	1.925	1.82	1.996	2.086	2.367
mmu-miR-872	3.452	3.737	3.723	3.839	3.925	3.229	3.679	3.733
mmu-miR-874	2.147	2.045	2.099	2.479	2.343	2.776	2.628	2.75
mmu-miR-877	2.707	2.425	3.028	3.327	3.153	4.224	3.553	3.287
mmu-miR-877*	2.458	2.809	2.506	2.679	2.743	2.849	2.858	3.275
mmu-miR-878-3p	2.265	2.482	2.161	2.152	2.251	2.326	2.416	2.254
mmu-miR-9	1.871	2.051	1.974	1.988	1.996	1.974	2.107	2.54
mmu-miR-92a	6.39	7.885	7.346	7.241	7.277	9.789	10.003	10.398
mmu-miR-92a*	1.927	1.853	1.904	1.833	1.956	2.22	2.361	2.16
mmu-miR-93	3.955	5.428	4.766	5.006	4.901	6.882	6.863	7.398
mmu-miR-96	2.265	3.158	3.16	3.252	3.227	7.811	8.806	8.852
mmu-miR-98	5.445	6.169	6.084	6.127	6.08	3.447	3.56	1.938
mmu-miR-99a	5.909	5.616	5.583	4.911	5.182	3.392	2.611	1.966
mmu-miR-99b	6.321	6.79	6.381	6.287	6.33	5.355	5.178	3.781
mmu-miR-99b*	1.996	2.226	2.208	2.125	1.949	1.96	1.934	2.028
